# Supplementary material for: Early Sucrose Degradation and the Dominant Sucrose Cleavage Pattern Influence Lycoris sprengeri Bulblet Regeneration In Vitro
Source: Int J Mol Sci. 2021 Nov 2;22(21):11890. doi: 10.3390/ijms222111890 (PMC8585118; doi:10.3390/ijms222111890)
Supplement: Supplementary file 1 [file ijms-22-11890-s001.zip]

Archive with 2 entries (2 files):
- ijms-1432392-supplementary.pdf
- Table S1.xlsx
