# Supplementary material for: Early Sucrose Degradation and the Dominant Sucrose Cleavage Pattern Influence Lycoris sprengeri Bulblet Regeneration In Vitro
Source: Int J Mol Sci. 2021 Nov 2;22(21):11890. doi: 10.3390/ijms222111890 (PMC8585118; doi:10.3390/ijms222111890)
Supplement: Supplementary file 1 [file ijms-22-11890-s001.zip › Table S1.xlsx]

## Sheet: Sheet1
Supplementary Table S1 Primers used for q-PCR analysis.
Genes	Forward primer (5′ to 3′)	Reverse primer (5′ to 3′)
LsCWIN2	GCGATACGGGTATGTGGGAG	CCTCCTATTTTTCGCGGGGT
LsCIN1	GATTGTTACAGCCCCGGACA	TGATCTTCCCGTATGCTCGC
LsCIN3	GGACGGTTCCACTTGATGGT	GGTCCCCAGAGCATTTTCCA
LsVIN2	CGTCCAAAAACACGTGGGTC	TTGCTGTCGGTCTCCTCAAC
LsSuSy1	TCCTGGGGCTGATATGTCCA	TTTACTCGGTCCAACCTCGC
LsSuSy4	CACTGGTGGGCAGATTGTCT	CGCTGATTGCATGTAGTGCC
LsGBSS1	GGCTGATTCAGTTGCAAGGC	TGACAGTTGAGGCGATTGCT
LsSS1	CCCAGTCCTTCTTGGTGCAA	CCCATTCGAGAGCCCCATAC
LsAGPL1	ATCACCGTCAAAGTGGTGCT	GCCTCTTCTCTTGACGACCC
LsAGPS1	TTCGGACTCCAAGAACTCGC	AGCTCCTAAAGGAACCGCTG
LsAMY3	TGAGCGGGCTATTGTAGCTG	CCCCAGAATCCCCGAACAAA
LsBMY3	CTTACCTTGCTCTTGCACGC	AAGGAAAGGCACTCCTCGTG
LsCycD2-1	TTTTTATCGGCTCACCGCCT	GTCCGGGGCTCAAAGATGAA
LsCycD3-1	GCCGCTGTTGCACTAGTTTC	CCCGATAGGACTTTGTGGCA
LsActin7	GTCCGGGGCTCAAAGATGAA	CTGGGATGCAAAAACCGCC
